# Supplementary material for: MglA functions as a three-state GTPase to control movement reversals of Myxococcus xanthus
Source: Nat Commun. 2019 Nov 22;10:5300. doi: 10.1038/s41467-019-13274-3 (PMC6876712; doi:10.1038/s41467-019-13274-3)
Supplement: Supplementary file 4 — Source Data [file 41467_2019_13274_MOESM4_ESM.xlsx]

## Sheet: Figure 4E
	Figure 4E
	Mean +/- SEM
		TM168 MglB WT			TM1199 MglB 3M
	Time (s)	Mean	Lower limit	Upper Limit	Mean	Lower limit	Upper Limit
	0	0	0	0	0	0	0
	30	1.62203	1.59099	1.65307	0.707444	0.68807	0.726818
	60	5.57997	5.45848	5.70145	2.05305	1.98464	2.12145
	90	10.9065	10.6432	11.1697	3.6032	3.46124	3.74517
	120	17.0979	16.642	17.5539	5.07562	4.85161	5.29962
	150	23.8479	23.1701	24.5257	6.58766	6.27188	6.90343
	180	30.4943	29.5638	31.4249	7.71915	7.29456	8.14375
	210	37.5569	36.3403	38.7735	8.40214	7.86742	8.93685
	240	45.7884	44.1992	47.3775	9.00974	8.36775	9.65173
	270	53.8625	51.8632	55.8618	9.40477	8.65493	10.1546
	300	60.478	58.1191	62.8368	9.79799	8.98866	10.6073
	330	67.1237	64.2796	69.9678	10.2664	9.39547	11.1373
	360	73.5726	70.3403	76.8049	10.7829	9.9237	11.6421
	390	78.9956	75.2512	82.74	11.4667	10.5021	12.4313
	420	85.4798	81.1665	89.7931	12.3729	11.2697	13.4761
	450	90.6085	85.8228	95.3943	13.5674	12.2949	14.8399
	480	98.2837	92.7719	103.795	14.6938	13.2559	16.1317
	510	104.624	98.4996	110.748	14.4023	12.8843	15.9202
	540	110.067	103.413	116.721	14.3116	12.7592	15.8639
	570	121.523	113.976	129.07	15.0348	13.3379	16.7316

## Sheet: Figure S3B
	Supplementary Figure 3B
	Kobs reported in the graph
	[MglB] (uM)	Kobs	Kobs	Kobs	mean	Standard deviation
	2	0.0042	0.00416	0.0046	0.00432	0.000243311
	1	0.00261	0.002249	0.0025	0.002453	0.000185032
	0.5	0.00164	0.00133	0.0014	0.00145667	0.000162583
	0.25	0.00077	0.00075	0.00065	0.000723333	6.4291e-05
	0.125	0.00054	0.000377	0.00019	0.000369	0.000175137
	0		7.2e-05	7.7e-05	7.45e-05	3.53553e-06

## Sheet: Figure S4C
	Supplementary Figure 4C

## Sheet: Figure S4E
	Supplementary Figure 4E
							Binding percentage reported in histogram
								Mean	Standard deviation
							MglB	19	3.4641
							MglB3M	16	5.65685
